# Supplementary material for: A Virulence Factor from Sclerotinia sclerotiorum Targets the Host Chloroplast Proteins to Promote Infection
Source: Plants (Basel). 2024 Dec 6;13(23):3430. doi: 10.3390/plants13233430 (PMC11644427; doi:10.3390/plants13233430)
Supplement: Supplementary file 1 [file plants-13-03430-s001.zip]

Archive with 1 entries (1 files):
- plants-3297443-supplementary.pdf
